# Supplementary material for: Human NOP2/NSUN1 regulates ribosome biogenesis through non-catalytic complex formation with box C/D snoRNPs
Source: Nucleic Acids Res. 2022 Sep 26;50(18):10695–716. doi: 10.1093/nar/gkac817 (PMC9561284; doi:10.1093/nar/gkac817)
Supplement: gkac817_Supplemental_Files [file gkac817_supplemental_files.zip]

Archive with 13 entries (13 files):
- Liao_et_al_Supplementary_Figure_Legend_clean.docx
- Nop2FigS1-20220803-01.tiff
- Nop2FigS10-20220803-01.tiff
- Nop2FigS2-20220803-01.tiff
- Nop2FigS3-20220707-01.tiff
- Nop2FigS4-20220803-01.tiff
- Nop2FigS5-20220803-01.tiff
- Nop2FigS6-20220803-01.tiff
- Nop2FigS7-20220707-01.tiff
- Nop2FigS8-20220801-01.tiff
- Nop2FigS9-20220803-01.tiff
- Supplementary Table1 20220606.xlsx
- Supplementary Table2 20211112.xlsx
